# Supplementary material for: Immuno-Acoustic Sorting of Disease-Specific Extracellular Vesicles by Acoustophoretic Force
Source: Micromachines (Basel). 2021 Dec 9;12(12):1534. doi: 10.3390/mi12121534 (PMC8709371; doi:10.3390/mi12121534)
Supplement: Supplementary file 1 [file micromachines-12-01534-s001.zip]

Archive with 1 entries (1 files):
- micromachines-1490956-SI.pdf
